# Supplementary material for: UV-Excited Luminescence in Porous Organosilica Films with Various Organic Components
Source: Nanomaterials (Basel). 2023 Apr 20;13(8):1419. doi: 10.3390/nano13081419 (PMC10143820; doi:10.3390/nano13081419)
Supplement: Supplementary file 1 [file nanomaterials-13-01419-s001.zip]

Archive with 1 entries (1 files):
- nanomaterials-2322129-supplementary.pdf
